# Supplementary material for: A Global Clustering Algorithm to Identify Long Intergenic Non-Coding RNA - with Applications in Mouse Macrophages
Source: PLoS One. 2011 Sep 30;6(9):e24051. doi: 10.1371/journal.pone.0024051 (PMC3184070; doi:10.1371/journal.pone.0024051)
Supplement: Table S1 — The coordinates of lincRNAs under LPS vs. no treatment conditions predicted by GCLS. (XLS) [file pone.0024051.s007.xls]

## Sheet: Sheet1
GCLS (Untreated)		GCLS (Treated)
Start	End	Start	End
Chromsome 1		Chromsome 1
34377022	34380335	39525045	39560093
87971842	87985206	39703411	39706970
88268414	88274997	39841151	39845493
88317977	88324289	40180465	40185684
90056594	90089117	64227747	64231484
90111142	90122035	64233795	64237725
107803580	107815076	64306868	64312050
133506184	133521208	72170210	72178409
134162535	134174967	107791158	107800347
137430305	137487257	107808783	107816202
137503200	137508486	132842859	132847316
156810755	156814383	132861212	132879767
156835510	156846977	133515975	133519163
173303410	173308081	139565612	139568894
174382916	174387504	151907344	151928723
175558184	175579464	156810294	156813551
179547797	179552002	156837191	156855383
182096678	182100534	162742477	162746489
182264455	182270535	175558676	175579174
182592367	182605376	179392101	179426133
183068720	183071731
183082712	183094678	Chromsome 2
192924039	192932878	6388994	6395937
192939232	192955581	18716634	18721031
192966804	192993843	30734736	30754531
		44774397	44783467
Chromsome 2		44937637	44957172
6388853	6399625	45054056	45069949
13473754	13478214	45097463	45113549
30521998	30565641	61455067	61465090
30746975	30757273	68594613	68597650
31959589	31963161	90883606	90891945
32787376	32793141	93777155	93780357
38305264	38308506	102748361	102784022
69519901	69523203	116591178	116607083
90881767	90891652	116633043	116691596
91856137	91859768	129010304	129030660
112243602	112255223	131113939	131119254
113196828	113200728	131122047	131128089
116663471	116667882	157094970	157113230
117652975	117657635	166420772	166424184
118953338	118958964	167279803	167297251
120320102	120323848	167431910	167437005
130895570	130899172	167442672	167452678
156095805	156113371	167455010	167567945
160051854	160055095	172127215	172131315
164553000	164569095
165673621	165678804	Chromsome 3
166103748	166140717	3000254	3012010
166419441	166423807	10000027	10006082
167044855	167085877	79263306	79268438
167433697	167548117	95717919	95739578
167610915	167618115	122398532	122402053
		142460678	142468263
Chromsome 3
3000639	3019003	Chromsome 4
10003006	10008784	3006447	3018430
50700726	50724851	59317423	59395664
51420158	51429186	61767477	61770717
84721238	84741022	86143639	86161226
84897390	84900844	102105493	102127167
87600997	87607472	129002149	129010739
88223976	88226980	129312925	129321219
88258779	88265077	131879735	131887242
95600664	95609627	131887696	131901851
96035975	96070695	142505240	142524484
96385580	96388738	149055675	149061539
98010535	98019595	149757840	149761394
115674446	115688961
116176562	116183727	Chromsome 5
116836400	116842514	22930184	22933396
122330494	122386447	31840352	31853664
130862363	130871111	31872933	31879004
142634639	142638671	32399041	32411366
		32435769	32473647
Chromsome 4		53663904	53691411
3006440	3012938	100659210	100671106
3012976	3018393	103955342	103961777
6275305	6288649	115177397	115183828
8570105	8575251	115750259	115754180
44244763	44255709
59317447	59335628	Chromsome 6
86147478	86162466	29194762	29222069
86181929	86185347	72468127	72475167
86219412	86224086	89221399	89280244
88183904	88189134
94684670	94688268	Chromsome 7
97238587	97244305	3310112	3313238
98670312	98684434	43533494	43539492
125725939	125732581	73423681	73432719
125760845	125764109	79731341	79735878
128753439	128772504	80701424	80705499
129202097	129212089	98194887	98200571
131174067	131183372	101415290	101425544
131872009	131888539
131888627	131901566	Chromsome 8
133201010	133217783	36088895	36105642
134191722	134194796	75250664	75263051
134475298	134485657	87081661	87096606
141289009	141303051	87872322	87877276
142524648	142533617	91164123	91170596
153991206	153997541	125024285	125031355
154332075	154335128	125450270	125453603
Chromsome 5		Chromsome 9
22907517	22940998	2999874	3003137
23544192	23549282	3016196	3023567
30936906	30943250	3024524	3027923
31839858	31854557	40209352	40282340
32407672	32411398	40325887	40333631
33691366	33694948	45048936	45065551
34685486	34697408	50223021	50232342
37283534	37289785	55094209	55125006
53663890	53667491	64990381	65000601
64435020	64439376	65321455	65327858
77249852	77258169	65329762	65352056
100661848	100670888	88754267	88757864
110413387	110416859	98987893	99025148
114958749	114964214
115750293	115754318	Chromsome 10
122403984	122407645	17461565	17482176
123653973	123659627	18714846	18737475
124307119	124320594	18750089	18784408
125693910	125701265	44284454	44292252
136235846	136243678	44313577	44388120
137262023	137266039	51122976	51150969
139001240	139006991	66323694	66327214
143185840	143197812	66980567	67003958
144501138	144508392	80338262	80343214
147732527	147741921	80530408	80538083
148796057	148800459	82372863	82388776
149551281	149558536	95727563	95769091
		110943896	110949189
Chromsome 6		120019312	120069926
28348931	28365972	122383543	122387631
29194656	29221840
38459146	38463905	Chromsome 11
72467816	72477142	3000201	3028650
87501770	87509884	3097429	3102602
87696166	87703926	6397660	6405617
88012797	88041186	20442355	20448434
89219499	89229145	22904937	22908054
89243031	89267839	51759055	51765396
91643304	91649069	75274299	75277634
108790478	108793849	76402871	76440699
115300077	115315669	81821038	81827677
117840222	117847212	83415331	83421357
122536044	122543218	93808374	93812144
124866421	124869703	93942759	93977976
125217787	125222729	97467611	97479639
125492694	125517952	101458025	101476253
129180092	129204237	114538862	114543364
136426565	136464672	117659131	117665277
146627056	146633548	117961476	117974081
Chromsome 7		Chromsome 12
24095398	24103856	56375889	56404305
24558641	24562851	70404149	70423618
30706146	30712386	70455395	70458442
63947308	63968076	86283821	86289215
73418553	73421976	86386417	86441311
73423770	73462301	87712869	87723273
73490098	73493155	100585108	100588804
75695717	75699113	111880266	111886214
79730848	79734283	111994999	112007680
80701567	80705397
80860506	80867189	Chromsome 13
83752503	83756062	5768810	5805238
98188814	98203735	44501944	44576182
98216558	98219894	44670933	44715305
109793891	109798948	52584072	52589028
116394194	116399446	52591245	52594902
125372378	125376260	55187938	55194637
127640987	127645224	55195992	55202162
132730282	132740097	64396740	64438491
		94401644	94405054
Chromsome 8		101684924	101694961
13154907	13159030	102640434	102650346
26905402	26914608	111683106	111691628
48349174	48392343
72929553	72943439	Chromsome 14
73464811	73468344	13496221	13500734
74851320	74854611	32072181	32078024
75251036	75255127	43960455	43971912
77967036	77985794	46272272	46293335
87076986	87096621	73799615	73803769
87873599	87877131	73898037	73909632
91156177	91174210
91183914	91190120	Chromsome 15
108521223	108525610	38397226	38430870
122990585	122999129	38646486	38657197
123372982	123377581	39791678	39799869
124996381	125070462	39842115	39878026
125441066	125448258	59555373	59558823
129383440	129388333	80043479	80046818
129735159	129744438
129749247	129775045	Chromsome 16
131050080	131058187	24952369	24969703
		24970404	24980596
Chromsome 9		91249942	91253567
2999874	3010672
3015150	3032836	Chromsome 17
3034077	3038678	21154886	21158517
7331747	7346758	29119739	29125974
40269701	40285704	29150016	29167871
44392367	44397614	42997513	43021915
45045084	45060001	56780667	56783887
56304282	56307396	71083357	71088285
64990224	64995051	78998883	79005098
65319360	65335490	83182575	83186011
65336890	65351890
78312493	78318517	Chromsome 18
96601812	96605578	3007437	3010566
98989524	98996229	54981284	54992923
107498171	107503852	61762169	61766954
110839543	110842795	83044382	83048054
114600953	114604516
115083869	115090929	Chromsome 19
121156032	121169714	6929003	6948211
121605771	121610697	9047645	9053311
		9997254	10032360
Chromsome 10		10040187	10047105
12612716	12629350	16112159	16119573
51124164	51145205	53598489	53653475
51168621	51172177
51210150	51218420	Chromsome X
59638839	59669656	71918832	71922003
66243542	66249336
66980922	66995256
67039018	67043784
76965682	76972795
77873822	77885863
79561548	79567326
80080955	80086991
82382415	82400576
87104194	87127370
95603146	95618550
98697224	98702932
110522651	110538993
110942751	110948456
114732545	114737527
116816687	116822710
117120416	117125128
117308622	117313064
120017531	120070069
124791417	124795194
127452175	127461867
Chromsome 11
3000142	3027560
3097458	3102713
4129809	4136658
20441952	20448133
22713297	22720021
22904864	22908203
31632345	31637953
31695939	31704424
31837969	31850321
51754776	51775479
68908811	68915060
76439150	76445397
79516437	79521096
87561462	87568254
88809398	88812893
93800441	93804310
93942715	93950275
97124774	97128039
97239991	97257339
97465248	97477934
101458022	101476459
115189737	115193067
115446938	115458755
116896659	116915263
117778483	117781910
118176646	118182147
119741180	119750830
120168611	120177436
120370308	120374429
Chromsome 12
8532981	8538472
8544908	8548513
35628040	35631262
55322139	55327243
70279954	70283425
70364695	70374554
70404112	70435407
71916136	71919870
71922439	71934497
74697858	74700969
74867289	74882570
86284535	86287955
86375046	86379819
87721024	87724277
87777099	87788868
87855521	87864160
100584920	100589115
109208142	109214641
111038282	111041523
111995737	112007757
Chromsome 13
5838144	5845984
5885959	5898470
9174158	9191050
12522445	12527809
13316162	13370010
45111919	45121908
48887480	48891136
49190197	49196709
51845796	51858796
52580427	52585890
52588601	52594722
83546466	83553410
100106294	100112009
101685811	101695068
111686020	111690178
113558936	113564925
Chromsome 14
19618089	19622351
19673184	19683640
32061964	32078154
46246415	46289613
62031265	62036776
62055440	62058962
69516030	69521380
73873949	73906069
74563593	74569463
119892249	119898857
Chromsome 15
10702858	10716494
10813747	10823618
31362154	31365562
36523136	36538210
38397188	38418822
38644144	38655997
39791544	39803887
39838691	39853726
58063165	58097961
59607569	59614492
68181803	68193920
76077479	76091720
80043946	80050752
81656315	81674844
86016609	86041609
100278443	100295753
100899912	100911196
Chromsome 16
4384842	4391210
8777659	8798134
10909779	10927090
13070992	13074193
13152312	13169214
24956159	24965029
24967550	24978676
30423843	30431162
31153567	31167707
33098309	33104396
91410532	91416753
94672518	94678960
Chromsome 17
13418618	13421901
21154731	21158542
26239795	26288573
26770407	26784640
29156482	29164716
31562002	31565032
33712121	33719325
35602388	35610254
42372695	42376145
42997963	43002554
46312506	46343612
56357534	56367783
70733979	70748904
71564416	71567427
83969888	84049688
Chromsome 18
3007430	3010827
5985701	5990165
11495575	11499210
35012904	35027199
35992807	36000998
60858160	60862785
60869790	60882884
61762582	61770787
62869078	62876987
75457280	75470366
75486224	75492572
80712549	80718006
83044477	83056589
Chromsome 19
5428019	5434402
5571788	5575731
6938573	6944694
9047287	9052538
9979639	9985225
12072317	12093615
12501096	12525320
16114034	16117626
23200944	23204065
23517437	23534567
29543038	29567867
60652064	60659266
Chromsome X
71918488	71927471
