# Supplementary material for: A Global Clustering Algorithm to Identify Long Intergenic Non-Coding RNA - with Applications in Mouse Macrophages
Source: PLoS One. 2011 Sep 30;6(9):e24051. doi: 10.1371/journal.pone.0024051 (PMC3184070; doi:10.1371/journal.pone.0024051)
Supplement: Table S2 — lincRNA overlap among three different computational methods: GCLS, SICER600 and Guttman's method in [3] . (XLS) [file pone.0024051.s008.xls]

## Sheet: Sheet1
GCLS (Untreated)		SICER		Guttman
Start	End	Start	End	Start	End
Chromsome 1
34377022	34380335	34377000	34380799	--------	--------
87971842	87985206	--------	--------	--------	--------
88268414	88274997	88267800	88275999	88273950	88279600
88317977	88324289	--------	--------	88317550	88339675
90056594	90089117	--------	--------	90056700	90081850
90111142	90122035	--------	--------	90111427	90122562
107803580	107815076	--------	--------	--------	--------
133506184	133521208	133515200	133523199	--------	--------
134162535	134174967	--------	--------	134168550	134179475
137430305	137487257	137446600	137457399	--------	--------
137503200	137508486	137503200	137506599	--------	--------
156810755	156814383	156809800	156814199	156802675	156838175
156835510	156846977	--------	--------	156802675	156838175
173303410	173308081	--------	--------	--------	--------
174382916	174387504	174384000	174388199	--------	--------
175558184	175579464	175571000	175580999	175561150	175578575
179547797	179552002	--------	--------	--------	--------
182096678	182100534	--------	--------	--------	--------
182264455	182270535	182264200	182270399	--------	--------
182592367	182605376	182598000	182601199	182593275	182615875
183068720	183071731	183067600	183071599	--------	--------
183082712	183094678	183092400	183095599	--------	--------
192924039	192932878	192923400	192933199	192922175	192963875
192939232	192955581	192939200	192944999	192922175	192963875
192966804	192993843	192966200	192971799	--------	--------
Chromsome 2
6388853	6399625	6386400	6391799	--------	--------
13473754	13478214	13473200	13478199	--------	--------
30521998	30565641	30528200	30531399	30537850	30546550
30746975	30757273	30747000	30752199	--------	--------
31959589	31963161	--------	--------	--------	--------
32787376	32793141	--------	--------	--------	--------
38305264	38308506	38305000	38308999	--------	--------
69519901	69523203	--------	--------	--------	--------
90881767	90891652	90881800	90892199	--------	--------
91856137	91859768	--------	--------	--------	--------
112243602	112255223	--------	--------	--------	--------
113196828	113200728	113196400	113200199	--------	--------
116663471	116667882	--------	--------	116654100	116669900
117652975	117657635	--------	--------	117647425	117803300
118953338	118958964	--------	--------	--------	--------
120320102	120323848	--------	--------	120319758	120339560
130895570	130899172	--------	--------	--------	--------
156095805	156113371	156111000	156114199	--------	--------
160051854	160055095	--------	--------	--------	--------
164553000	164569095	--------	--------	--------	--------
165673621	165678804	--------	--------	--------	--------
166103748	166140717	166136000	166140999	--------	--------
166419441	166423807	166419000	166422199	--------	--------
167044855	167085877	167047200	167055999	--------	--------
167433697	167548117	167463600	167471999	167463050	167481425
167610915	167618115	--------	--------	--------	--------
Chromsome 3
3000639	3019003	--------	--------	--------	--------
10003006	10008784	10007400	10010999	--------	--------
50700726	50724851	--------	--------	--------	--------
51420158	51429186	51416200	51423599	51422650	51430700
84721238	84741022	84730600	84735599	--------	--------
84897390	84900844	--------	--------	84891793	84900067
87600997	87607472	--------	--------	--------	--------
88223976	88226980	--------	--------	--------	--------
88258779	88265077	88261200	88264999	--------	--------
95600664	95609627	95606000	95609599	--------	--------
96035975	96070695	--------	--------	96034901	96042400
96385580	96388738	96384200	96388399	96385900	96423175
98010535	98019595	98016000	98019599	--------	--------
115674446	115688961	115685600	115688799	115633900	115695300
116176562	116183727	--------	--------	--------	--------
116836400	116842514	--------	--------	--------	--------
122330494	122386447	--------	--------	--------	--------
130862363	130871111	130862600	130871599	--------	--------
142634639	142638671	--------	--------	--------	--------
Chromsome 4
3006440	3012938	--------	--------	3007675	3013500
3012976	3018393	--------	--------	3007675	3013500
6275305	6288649	6281000	6285799	--------	--------
8570105	8575251	--------	--------	8562576	8575715
44244763	44255709	--------	--------	--------	--------
59317447	59335628	59331600	59335999	--------	--------
86147478	86162466	--------	--------	--------	--------
86181929	86185347	86182000	86187599	--------	--------
86219412	86224086	86218200	86223999	--------	--------
88183904	88189134	--------	--------	--------	--------
94684670	94688268	--------	--------	--------	--------
97238587	97244305	--------	--------	--------	--------
98670312	98684434	--------	--------	--------	--------
125725939	125732581	--------	--------	--------	--------
125760845	125764109	--------	--------	--------	--------
128753439	128772504	--------	--------	--------	--------
129202097	129212089	129203600	129209199	129201500	129216750
131174067	131183372	131179800	131183999	--------	--------
131872009	131888539	131877200	131894799	--------	--------
131888627	131901566	131877200	131894799	--------	--------
133201010	133217783	--------	--------	--------	--------
134191722	134194796	--------	--------	--------	--------
134475298	134485657	--------	--------	--------	--------
141289009	141303051	--------	--------	--------	--------
142524648	142533617	142523800	142530199	--------	--------
153991206	153997541	--------	--------	--------	--------
154332075	154335128	--------	--------	--------	--------
Chromsome 5
22907517	22940998	22930000	22933999	--------	--------
23544192	23549282	--------	--------	--------	--------
30936906	30943250	--------	--------	--------	--------
31839858	31854557	31842600	31848799	31830625	31890525
32407672	32411398	--------	--------	--------	--------
33691366	33694948	--------	--------	--------	--------
34685486	34697408	--------	--------	34670400	34697050
37283534	37289785	37283600	37290799	--------	--------
53663890	53667491	53663600	53668399	--------	--------
64435020	64439376	--------	--------	--------	--------
77249852	77258169	77249400	77255399	--------	--------
100661848	100670888	100667000	100671999	--------	--------
110413387	110416859	--------	--------	--------	--------
114958749	114964214	114958800	114962199	--------	--------
115750293	115754318	115749800	115755599	--------	--------
122403984	122407645	122403400	122407599	--------	--------
123653973	123659627	--------	--------	--------	--------
124307119	124320594	124309600	124313599	--------	--------
125693910	125701265	--------	--------	--------	--------
136235846	136243678	--------	--------	--------	--------
137262023	137266039	--------	--------	--------	--------
139001240	139006991	--------	--------	139003075	139008525
143185840	143197812	143190400	143197799	--------	--------
144501138	144508392	--------	--------	--------	--------
147732527	147741921	147735000	147741799	--------	--------
148796057	148800459	--------	--------	--------	--------
149551281	149558536	--------	--------	--------	--------
Chromsome 6
28348931	28365972	28356000	28360799	--------	--------
29194656	29221840	--------	--------	--------	--------
38459146	38463905	--------	--------	--------	--------
72467816	72477142	--------	--------	--------	--------
87501770	87509884	--------	--------	--------	--------
87696166	87703926	--------	--------	--------	--------
88012797	88041186	--------	--------	--------	--------
89219499	89229145	89218200	89226199	--------	--------
89243031	89267839	89243200	89253199	89248675	89255375
91643304	91649069	--------	--------	--------	--------
108790478	108793849	--------	--------	--------	--------
115300077	115315669	--------	--------	--------	--------
117840222	117847212	117844400	117848199	117843100	117867000
122536044	122543218	--------	--------	--------	--------
124866421	124869703	--------	--------	--------	--------
125217787	125222729	125218000	125221399	--------	--------
125492694	125517952	125497200	125510599	--------	--------
129180092	129204237	129195800	129204999	129167187	129224412
136426565	136464672	--------	--------	--------	--------
146627056	146633548	--------	--------	--------	--------
Chromsome 7
24095398	24103856	--------	--------	--------	--------
24558641	24562851	--------	--------	--------	--------
30706146	30712386	30709200	30712399	--------	--------
63947308	63968076	--------	--------	--------	--------
73418553	73421976	--------	--------	--------	--------
73423770	73462301	--------	--------	--------	--------
73490098	73493155	73489800	73493799	73488275	73496850
75695717	75699113	75695600	75698799	--------	--------
79730848	79734283	79731000	79735199	--------	--------
80701567	80705397	--------	--------	--------	--------
80860506	80867189	--------	--------	80859750	80865525
83752503	83756062	--------	--------	--------	--------
98188814	98203735	98191800	98197599	--------	--------
98216558	98219894	--------	--------	--------	--------
109793891	109798948	--------	--------	--------	--------
116394194	116399446	--------	--------	--------	--------
125372378	125376260	--------	--------	--------	--------
127640987	127645224	--------	--------	--------	--------
132730282	132740097	--------	--------	--------	--------
Chromsome 8
13154907	13159030	--------	--------	--------	--------
26905402	26914608	--------	--------	--------	--------
48349174	48392343	--------	--------	--------	--------
72929553	72943439	72929600	72934999	--------	--------
73464811	73468344	--------	--------	--------	--------
74851320	74854611	74851400	74855799	--------	--------
75251036	75255127	75251400	75255599	--------	--------
77967036	77985794	--------	--------	--------	--------
87076986	87096621	--------	--------	87071900	87077450
87873599	87877131	--------	--------	87870850	87879900
91156177	91174210	91162400	91166199	--------	--------
91183914	91190120	--------	--------	--------	--------
108521223	108525610	--------	--------	108518700	108524575
122990585	122999129	--------	--------	--------	--------
123372982	123377581	--------	--------	123095435	123373535
124996381	125070462	125018600	125027599	--------	--------
125441066	125448258	125441200	125445599	--------	--------
129383440	129388333	--------	--------	--------	--------
129735159	129744438	--------	--------	129728788	129738344
129749247	129775045	129765600	129771999	--------	--------
131050080	131058187	131050400	131060999	--------	--------
Chromsome 9
2999874	3010672	--------	--------	--------	--------
3015150	3032836	--------	--------	--------	--------
3034077	3038678	--------	--------	--------	--------
7331747	7346758	--------	--------	--------	--------
40269701	40285704	40276800	40282199	--------	--------
44392367	44397614	--------	--------	--------	--------
45045084	45060001	45050000	45053199	--------	--------
56304282	56307396	--------	--------	--------	--------
64990224	64995051	64989000	64994999	--------	--------
65319360	65335490	65326000	65331199	65326262	65340679
65336890	65351890	--------	--------	65326262	65340679
78312493	78318517	--------	--------	78305650	78312600
96601812	96605578	--------	--------	--------	--------
98989524	98996229	98989200	98995999	--------	--------
107498171	107503852	--------	--------	--------	--------
110839543	110842795	--------	--------	--------	--------
114600953	114604516	--------	--------	--------	--------
115083869	115090929	115082200	115085999	--------	--------
121156032	121169714	121162600	121166199	121146625	121208600
121605771	121610697	--------	--------	--------	--------
Chromsome 10
12612716	12629350	--------	--------	12607050	12614475
51124164	51145205	51139400	51145199	--------	--------
51168621	51172177	--------	--------	--------	--------
51210150	51218420	51213800	51219599	--------	--------
59638839	59669656	59652200	59659199	--------	--------
66243542	66249336	66243600	66250599	--------	--------
66980922	66995256	66990800	66995199	66975225	66995100
67039018	67043784	--------	--------	--------	--------
76965682	76972795	--------	--------	--------	--------
77873822	77885863	--------	--------	--------	--------
79561548	79567326	--------	--------	--------	--------
80080955	80086991	--------	--------	--------	--------
82382415	82400576	82396200	82399399	--------	--------
87104194	87127370	--------	--------	--------	--------
95603146	95618550	--------	--------	--------	--------
98697224	98702932	--------	--------	--------	--------
110522651	110538993	110535000	110539999	--------	--------
110942751	110948456	--------	--------	110940531	110955942
114732545	114737527	114734400	114737999	114726425	114738800
116816687	116822710	--------	--------	--------	--------
117120416	117125128	117119400	117125999	--------	--------
117308622	117313064	--------	--------	--------	--------
120017531	120070069	120067600	120070799	120055431	120068919
124791417	124795194	--------	--------	--------	--------
127452175	127461867	--------	--------	--------	--------
Chromsome 11
3000142	3027560	--------	--------	--------	--------
3097458	3102713	--------	--------	--------	--------
4129809	4136658	--------	--------	--------	--------
20441952	20448133	--------	--------	--------	--------
22713297	22720021	--------	--------	--------	--------
22904864	22908203	--------	--------	--------	--------
31632345	31637953	31631800	31637799	--------	--------
31695939	31704424	--------	--------	--------	--------
31837969	31850321	31846800	31850199	--------	--------
51754776	51775479	--------	--------	--------	--------
68908811	68915060	--------	--------	--------	--------
76439150	76445397	--------	--------	--------	--------
79516437	79521096	--------	--------	--------	--------
87561462	87568254	87563400	87568999	--------	--------
88809398	88812893	88809400	88813199	--------	--------
93800441	93804310	--------	--------	--------	--------
93942715	93950275	--------	--------	--------	--------
97124774	97128039	97123600	97127999	--------	--------
97239991	97257339	--------	--------	--------	--------
97465248	97477934	97466600	97478599	97460215	97477050
101458022	101476459	--------	--------	--------	--------
115189737	115193067	115189800	115192999	--------	--------
115446938	115458755	--------	--------	--------	--------
116896659	116915263	116904200	116908399	--------	--------
117778483	117781910	--------	--------	--------	--------
118176646	118182147	118176800	118181799	--------	--------
119741180	119750830	--------	--------	--------	--------
120168611	120177436	--------	--------	--------	--------
120370308	120374429	--------	--------	--------	--------
Chromsome 12
8532981	8538472	8533000	8538799	--------	--------
8544908	8548513	8544200	8548799	--------	--------
35628040	35631262	--------	--------	--------	--------
55322139	55327243	--------	--------	--------	--------
70279954	70283425	--------	--------	--------	--------
70364695	70374554	--------	--------	--------	--------
70404112	70435407	70418800	70423999	70418850	70461150
71916136	71919870	--------	--------	--------	--------
71922439	71934497	--------	--------	71921450	71934493
74697858	74700969	--------	--------	--------	--------
74867289	74882570	--------	--------	--------	--------
86284535	86287955	86282200	86288199	--------	--------
86375046	86379819	86374000	86379799	--------	--------
87721024	87724277	87720000	87726199	87702929	87732525
87777099	87788868	87781000	87784599	87783777	87812618
87855521	87864160	--------	--------	87862157	87868688
100584920	100589115	--------	--------	--------	--------
109208142	109214641	--------	--------	109212865	109240498
111038282	111041523	111037800	111041399	111033691	111048075
111995737	112007757	--------	--------	--------	--------
Chromsome 13
5838144	5845984	5835800	5841199	--------	--------
5885959	5898470	5885200	5889599	--------	--------
9174158	9191050	--------	--------	9179000	9187700
12522445	12527809	--------	--------	--------	--------
13316162	13370010	--------	--------	--------	--------
45111919	45121908	--------	--------	--------	--------
48887480	48891136	48887800	48890999	--------	--------
49190197	49196709	--------	--------	--------	--------
51845796	51858796	--------	--------	--------	--------
52580427	52585890	--------	--------	--------	--------
52588601	52594722	--------	--------	--------	--------
83546466	83553410	--------	--------	--------	--------
100106294	100112009	100104800	100110199	--------	--------
101685811	101695068	101684800	101688999	--------	--------
111686020	111690178	--------	--------	--------	--------
113558936	113564925	113559000	113567199	--------	--------
Chromsome 14
19618089	19622351	--------	--------	--------	--------
19673184	19683640	--------	--------	--------	--------
32061964	32078154	--------	--------	--------	--------
46246415	46289613	46279200	46290199	46280479	46287440
62031265	62036776	62030200	62036799	--------	--------
62055440	62058962	62055000	62060799	--------	--------
69516030	69521380	--------	--------	--------	--------
73873949	73906069	73881800	73886799	--------	--------
74563593	74569463	74567600	74572599	74561125	74571775
119892249	119898857	--------	--------	--------	--------
Chromsome 15
10702858	10716494	10712200	10716399	--------	--------
10813747	10823618	--------	--------	--------	--------
31362154	31365562	--------	--------	--------	--------
36523136	36538210	--------	--------	--------	--------
38397188	38418822	38412800	38418599	38371651	38418575
38644144	38655997	--------	--------	38645700	38655445
39791544	39803887	39791600	39805199	--------	--------
39838691	39853726	39842200	39846999	--------	--------
58063165	58097961	58074400	58080199	--------	--------
59607569	59614492	59611200	59615199	--------	--------
68181803	68193920	68188600	68194399	--------	--------
76077479	76091720	76077800	76080999	--------	--------
80043946	80050752	80043600	80048799	--------	--------
81656315	81674844	--------	--------	--------	--------
86016609	86041609	--------	--------	--------	--------
100278443	100295753	100288200	100293399	--------	--------
100899912	100911196	100905000	100911199	100885653	100907744
Chromsome 16
4384842	4391210	--------	--------	--------	--------
8777659	8798134	--------	--------	--------	--------
10909779	10927090	10915200	10924199	--------	--------
13070992	13074193	--------	--------	--------	--------
13152312	13169214	13158600	13163199	--------	--------
24956159	24965029	24955600	24964999	24954750	24984175
24967550	24978676	24971600	24980799	24954750	24984175
30423843	30431162	--------	--------	--------	--------
31153567	31167707	31152800	31156199	--------	--------
33098309	33104396	--------	--------	--------	--------
91410532	91416753	91409400	91416999	--------	--------
94672518	94678960	--------	--------	--------	--------
Chromsome 17
13418618	13421901	13418800	13422399	13406300	13423875
21154731	21158542	--------	--------	--------	--------
26239795	26288573	--------	--------	--------	--------
26770407	26784640	--------	--------	--------	--------
29156482	29164716	29156000	29164599	--------	--------
31562002	31565032	--------	--------	--------	--------
33712121	33719325	--------	--------	--------	--------
35602388	35610254	35606200	35610799	35601825	35608725
42372695	42376145	--------	--------	--------	--------
42997963	43002554	--------	--------	--------	--------
46312506	46343612	46312800	46322999	46298402	46324161
56357534	56367783	--------	--------	--------	--------
70733979	70748904	70736000	70743799	70733961	70746310
71564416	71567427	71564000	71567999	--------	--------
83969888	84049688	84026600	84029999	--------	--------
Chromsome 18
3007430	3010827	--------	--------	--------	--------
5985701	5990165	--------	--------	5988500	6022000
11495575	11499210	--------	--------	--------	--------
35012904	35027199	--------	--------	35008712	35015682
35992807	36000998	--------	--------	35996581	36004303
60858160	60862785	--------	--------	--------	--------
60869790	60882884	60869800	60874399	60874275	60898100
61762582	61770787	61762000	61766199	--------	--------
62869078	62876987	--------	--------	--------	--------
75457280	75470366	--------	--------	75456876	75469946
75486224	75492572	--------	--------	75478773	75489600
80712549	80718006	80716000	80719199	--------	--------
83044477	83056589	83044000	83049599	--------	--------
Chromsome 19
5428019	5434402	--------	--------	--------	--------
5571788	5575731	--------	--------	--------	--------
6938573	6944694	--------	--------	--------	--------
9047287	9052538	9047400	9053999	9049456	9055134
9979639	9985225	9978400	9982999	--------	--------
12072317	12093615	12076800	12081999	12072300	12081175
12501096	12525320	12522800	12525999	--------	--------
16114034	16117626	--------	--------	--------	--------
23200944	23204065	23200600	23204399	--------	--------
23517437	23534567	--------	--------	--------	--------
29543038	29567867	29543200	29547399	--------	--------
60652064	60659266	--------	--------	--------	--------
Chromsome X
71918488	71927471	--------	--------	--------	--------
